# Supplementary material for: Quantifying fish range shifts across poorly defined management boundaries
Source: PLoS One. 2023 Jan 11;18(1):e0279025. doi: 10.1371/journal.pone.0279025 (PMC9833556; doi:10.1371/journal.pone.0279025)
Supplement: S1 Table — (CSV) [file pone.0279025.s002.csv]

Package	Reference
cowplot	Wilke, C.O. (2020) Package cowplot: Streamlined Plot Theme and Plot Annotations for Òggplot2.Ó CRAN.
data.table	Dowle, M. and Srinivasan, A. (2022) Package data.table; Extension of Òdata.frame.Ó CRAN.
here	MŸller, K. (2020) Package here; A Simpler Way to Find Your Files. CRAN.
interp	Gebhardt, A., Bivand, R. and Sinclair, D. (2022) Package interp; Interpolation Methods. CRAN.
janitor	Firke, S., Haid, C., Knight, R. and Denney, B. (2018) Package janitor; Simple tools for examining and cleaning dirty data. CRAN (CRAN).
readxl	Wickham, H. and Bryan, J. (2022) Package readxl; Read Excel Files. CRAN.
rnaturalearth	South, A. (2017) Package rnaturalearth; World Map Data from Natural Earth. CRAN.
sf	Pebesma, E. (2022) Package sf; Simple Features for R. CRAN.
tidyverse	Pakcage tidyverse; Easily Install and Load the ÒTidyverseÓ (2022). CRAN.
viridis	Garnier, S. (2018) Package viridis; Colorblind-Friendly Color Maps for R. CRAN (CRAN).
wesanderson	Ram, K., Wickham, H., Richards, C. and Baggett, A. (2018) Package wesanderson; A Wes Anderson Palette Generator. CRAN
